# Supplementary material for: Pre-Clinical In-Vitro Studies on Parameters Governing Immune Complex Formation
Source: Pharmaceutics. 2022 Jun 13;14(6):1254. doi: 10.3390/pharmaceutics14061254 (PMC9227392; doi:10.3390/pharmaceutics14061254)
Supplement: Supplementary file 1 [file pharmaceutics-14-01254-s001.zip]

Archive with 1 entries (1 files):
- pharmaceutics-1732727-supplementary.pdf
